# Supplementary material for: ﻿Four new species of Erioscyphella (Leotiomycetes, Helotiales) from southwestern China
Source: MycoKeys. 2025 Feb 14;114:29–48. doi: 10.3897/mycokeys.114.138647 (PMC11845983; doi:10.3897/mycokeys.114.138647)
Supplement: XML Treatment for Erioscyphella ailaoensis [file mycokeys.114.138647-treatment1.xml]

<!DOCTYPE tp:taxon-treatment
  PUBLIC "-//TaxonX//DTD Taxonomic Treatment Publishing DTD v0 20100105//EN" "tax-treatment-NSO.dtd">
<tp:taxon-treatment xmlns:tp="http://www.plazi.org/taxpub"><tp:treatment-meta><kwd-group><label>Taxon classification</label><kwd>
                <named-content content-type="kingdom">Fungi</named-content>
              </kwd><kwd>
                <named-content content-type="order">Helotiales</named-content>
              </kwd><kwd>
                <named-content content-type="family">Lachnaceae</named-content>
              </kwd></kwd-group><mixed-citation publication-type="journal"><person-group><name><surname>Luo</surname><given-names>Le</given-names></name><name><surname>Thilini Chethana</surname><given-names>Kandawatte W.</given-names></name><name><surname>Zhao</surname><given-names>Qi</given-names></name><name><surname>Su</surname><given-names>Hong-Li</given-names></name><name><surname>Li</surname><given-names>Cui-Jin-Yi</given-names></name><name><surname>Thiyagaraja</surname><given-names>Vinodhini</given-names></name><name><surname>Al-Otibi</surname><given-names>Fatimah</given-names></name><name><surname>Hyde</surname><given-names>Kevin D.</given-names></name></person-group><article-title>﻿Four new species of <italic><tp:taxon-name><tp:taxon-name-part taxon-name-part-type="genus" reg="Erioscyphella">Erioscyphella</tp:taxon-name-part></tp:taxon-name></italic> (<tp:taxon-name><tp:taxon-name-part taxon-name-part-type="class">Leotiomycetes</tp:taxon-name-part></tp:taxon-name>, <tp:taxon-name><tp:taxon-name-part taxon-name-part-type="order">Helotiales</tp:taxon-name-part></tp:taxon-name>) from southwestern China</article-title><source>MycoKeys</source><day>14</day><month>02</month><year>2025</year><volume>114</volume><fpage>29</fpage><lpage>48</lpage><pub-id pub-id-type="doi">10.3897/mycokeys.114.138647</pub-id></mixed-citation></tp:treatment-meta><tp:nomenclature><label>﻿</label><tp:taxon-name>
              <object-id xmlns:xlink="http://www.w3.org/1999/xlink" content-type="arpha" xlink:type="simple">E5DEFE74-5F9A-51F3-B1D4-E15C29F9F1AD</object-id>
              <tp:taxon-name-part taxon-name-part-type="genus" reg="Erioscyphella">Erioscyphella</tp:taxon-name-part>
              <tp:taxon-name-part taxon-name-part-type="species" reg="ailaoensis">ailaoensis</tp:taxon-name-part>
              <object-id xmlns:xlink="http://www.w3.org/1999/xlink" xlink:type="simple">Index Fungorum: IF902529</object-id>
              <object-id xmlns:xlink="http://www.w3.org/1999/xlink" xlink:type="simple">Facesoffungi Number: FoF16389</object-id>
            </tp:taxon-name><tp:taxon-authority>L. Luo, K.D. Hyde &amp; H.L. Su</tp:taxon-authority><tp:taxon-status xmlns:xlink="http://www.w3.org/1999/xlink" xlink:type="simple">sp. nov.</tp:taxon-status><xref ref-type="fig" rid="F2">Fig. 2</xref></tp:nomenclature><tp:treatment-sec sec-type="etymology" id="SECID0E3ZAI"><title>Etymology.</title><p>The epithet “<italic>ailaoensis</italic>” refers to the collection site, Ailao Mountain, where the holotype specimen was collected.</p></tp:treatment-sec><tp:treatment-sec sec-type="Holotype" id="SECID0EM1AI"><title>Holotype.</title><p>HKAS135686.</p></tp:treatment-sec><tp:treatment-sec sec-type="description" id="SECID0ER1AI"><title>Description.</title><p><bold><italic>Saprobic</italic></bold> on the dead bark. <bold><italic>Sexual morph</italic>: <italic>Apothecia</italic></bold> scattered to partly gregarious, superficial, 1–2.4 mm in diameter, 0.4–1.4 mm high when dry, discoid to cupulate, shortly stipitate, externally covered with short, white to brown hairs. <bold><italic>Disc</italic></bold> concave, surface slightly rough, yellow to brown. Margin flat to slightly involute, pale yellow, covered with yellow to pale brown hairs. <bold><italic>Receptacle</italic></bold> discoid to cupulate, yellow to pale brown, clothed entirely with short, yellow to pale brown hairs. <bold><italic>Stipe</italic></bold> 0.2–1 mm in diameter, 0.2–0.6 mm long when dry, cylindrical, solitary, yellow to pale brown, clothed with yellow to pale brown hairs. <bold><italic>Hairs</italic></bold> 22–92 × 3.0–4.3 µm (x̄ = 51 × 3.7 µm, n = 30), clavate to cylindrical, straight to slightly curved, septate, hyaline, thick-walled, covered with hyaline granules, obtuse apex, apical amorphous or resinous material. <bold><italic>Hymenium</italic></bold> 120–230 µm (x̄ = 153 µm, n = 12), concave, surface slightly rough, light yellowish brown in dry. <bold><italic>Medullary excipulum</italic></bold> 40–90 µm (x̄ = 58 µm, n = 20), thin, hyaline to light yellow, thin-walled, smooth cells of <bold><italic>textura oblita</italic></bold>, 2.1–5.9 µm (x̄ = 3.7 µm, n = 50) in diameter. <bold><italic>Ectal excipulum</italic></bold> 55–80 µm (x̄ = 65 µm, n = 20), thin-walled, smooth, light yellowish cells of <bold><italic>textura prismatica</italic></bold> to <bold><italic>globulosa</italic></bold>, 2–4.9 µm (x̄ = 3.0 µm, n = 60) in diameter. <bold><italic>Paraphyses</italic></bold> 100–138 × 1.6–3.9 µm (x̄ = 117 × 2.8 µm, n = 25), longer than asci, filiform, straight to slightly curved, aseptate, hyaline, thin-walled, rough, with slightly acute apex. <bold><italic>Asci</italic></bold> 85–143 × (4.5–) 5.5–9.0(–9.5) µm (x̄ = 100 × 7.3 µm, n = 34), 8-spored, unitunicate, overlapping fascicles, clavate, straight to slightly curved, inoperculate, hyaline, apically thickened wall, laterally relatively thin, slightly smooth, with an apical, non-amyloid pore and tapered ends, J- in MLZ. <bold><italic>Ascospores</italic></bold> (50/14/2) (43.0–)45.5–97(–101.0) × 1.4–2.4(–2.6) µm, (x̄ = 68 × 1.9 µm), fascicled, filiform, multi-septate, thin-walled, hyaline, rough with taper, obtuse ends, without oil guttules, hyaline, slightly smooth. <bold><italic>Asexual morph</italic></bold>: Not observed.</p><fig id="F2" position="float" orientation="portrait"><object-id xmlns:xlink="http://www.w3.org/1999/xlink" content-type="doi" xlink:type="simple">10.3897/mycokeys.114.138647.figure2</object-id><object-id xmlns:xlink="http://www.w3.org/1999/xlink" content-type="arpha" xlink:type="simple">EB6B4D39-F37E-5B76-ACFD-1AD9C4E74ADD</object-id><label>Figure 2.</label><caption><p><italic><tp:taxon-name><tp:taxon-name-part taxon-name-part-type="genus" reg="Erioscyphella">Erioscyphella</tp:taxon-name-part><tp:taxon-name-part taxon-name-part-type="species" reg="ailaoensis">ailaoensis</tp:taxon-name-part></tp:taxon-name></italic> (HKAS135686, holotype) <bold>a–c</bold> dried ascomata on the bark <bold>d</bold> vertical section of an ascoma <bold>e</bold> excipulum <bold>f</bold> hairs <bold>g</bold> paraphyses <bold>h–k</bold> asci (<bold>j, k</bold> asci in MLZ) <bold>l–o</bold> ascospores (<bold>l–n</bold> ascospores in MLZ). Scale bars: 100 µm (<bold>d</bold>); 50 µm (<bold>e–k</bold>); 30 µm (<bold>l–o</bold>).</p></caption><graphic xmlns:xlink="http://www.w3.org/1999/xlink" xlink:href="mycokeys-114-029-g002.jpg" position="float" orientation="portrait" xlink:type="simple" id="oo_1251702.jpg"><uri content-type="original_file" xlink:type="simple">https://binary.pensoft.net/fig/1251702</uri></graphic></fig></tp:treatment-sec><tp:treatment-sec sec-type="material" id="SECID0EF5AI"><title>Material examined.</title><p>China • Yunnan Province, Puer City, Jingdong County, Ailao Mountain, altitude 2478 m, on the decayed unidentified bark, 8 June 2022, Hongli Su, SU872 (HKAS135686, <bold><italic>holotype</italic></bold>); China • Xizang Province, Shigatse City, altitude 1774 m, on the decayed unidentified twig, 6 July 2022, Hongli Su, SU1423 (HKAS135687, <bold><italic>paratype</italic></bold>).</p></tp:treatment-sec><tp:treatment-sec sec-type="notes" id="SECID0ER5AI"><title>Notes.</title><p>Our specimens, HKAS135686 and HKAS135687, were grouped as a distinct clade, separated from the clade comprising <italic><tp:taxon-name><tp:taxon-name-part taxon-name-part-type="genus" reg="Erioscyphella">E.</tp:taxon-name-part><tp:taxon-name-part taxon-name-part-type="species" reg="abnormis">abnormis</tp:taxon-name-part></tp:taxon-name></italic> and <italic><tp:taxon-name><tp:taxon-name-part taxon-name-part-type="genus" reg="Erioscyphella">E.</tp:taxon-name-part><tp:taxon-name-part taxon-name-part-type="species" reg="sclerotii">sclerotii</tp:taxon-name-part></tp:taxon-name></italic> by 73% MLBS and 0.89 BIPP (Fig. <xref ref-type="fig" rid="F1">1</xref>). The new species exhibited morphological differences from <italic><tp:taxon-name><tp:taxon-name-part taxon-name-part-type="genus" reg="Erioscyphella">E.</tp:taxon-name-part><tp:taxon-name-part taxon-name-part-type="species" reg="abnormis">abnormis</tp:taxon-name-part></tp:taxon-name></italic> and <italic><tp:taxon-name><tp:taxon-name-part taxon-name-part-type="genus" reg="Erioscyphella">E.</tp:taxon-name-part><tp:taxon-name-part taxon-name-part-type="species" reg="sclerotii">sclerotii</tp:taxon-name-part></tp:taxon-name></italic> by having J- apical pores, whereas the latter species have apical pores that are J- in MLZ. In contrast to the septate paraphyses of <italic><tp:taxon-name><tp:taxon-name-part taxon-name-part-type="genus" reg="Erioscyphella">E.</tp:taxon-name-part><tp:taxon-name-part taxon-name-part-type="species" reg="abnormis">abnormis</tp:taxon-name-part></tp:taxon-name></italic>, <italic><tp:taxon-name><tp:taxon-name-part taxon-name-part-type="genus" reg="Erioscyphella">E.</tp:taxon-name-part><tp:taxon-name-part taxon-name-part-type="species" reg="ailaoensis">ailaoensis</tp:taxon-name-part></tp:taxon-name></italic> has aseptate paraphyses (<xref ref-type="bibr" rid="B16">Han et al. 2021</xref>). Furthermore, asci and ascospores of <italic><tp:taxon-name><tp:taxon-name-part taxon-name-part-type="genus" reg="Erioscyphella">E.</tp:taxon-name-part><tp:taxon-name-part taxon-name-part-type="species" reg="ailaoensis">ailaoensis</tp:taxon-name-part></tp:taxon-name></italic> are longer than those of <italic><tp:taxon-name><tp:taxon-name-part taxon-name-part-type="genus" reg="Erioscyphella">E.</tp:taxon-name-part><tp:taxon-name-part taxon-name-part-type="species" reg="sclerotii">sclerotii</tp:taxon-name-part></tp:taxon-name></italic> (<xref ref-type="bibr" rid="B36">Nagao 1996</xref>; <xref ref-type="bibr" rid="B40">Perić and Baral 2014</xref>). Therefore, <italic><tp:taxon-name><tp:taxon-name-part taxon-name-part-type="genus" reg="Erioscyphella">E.</tp:taxon-name-part><tp:taxon-name-part taxon-name-part-type="species" reg="ailaoensis">ailaoensis</tp:taxon-name-part></tp:taxon-name></italic> is introduced here as a new species.</p></tp:treatment-sec><tp:treatment-sec><!--Section generated to contain objects referenced in tp:taxon-treatment.--><fig id="F1" position="float" orientation="portrait"><object-id xmlns:xlink="http://www.w3.org/1999/xlink" content-type="doi" xlink:type="simple">10.3897/mycokeys.114.138647.figure1</object-id><object-id xmlns:xlink="http://www.w3.org/1999/xlink" content-type="arpha" xlink:type="simple">735A7DDC-2A91-50A8-A20F-27251BB7E51E</object-id><label>Figure 1.</label><caption><p>The Maximum Likelihood tree based on the combined LSU, ITS, mtSSU and <italic>RPB</italic>2 sequence data for <italic><tp:taxon-name><tp:taxon-name-part taxon-name-part-type="genus" reg="Erioscyphella">Erioscyphella</tp:taxon-name-part></tp:taxon-name></italic>. <italic><tp:taxon-name><tp:taxon-name-part taxon-name-part-type="genus" reg="Capitotricha">Capitotricha</tp:taxon-name-part><tp:taxon-name-part taxon-name-part-type="species" reg="bicolor">bicolor</tp:taxon-name-part></tp:taxon-name></italic> (TNS-F-65670), <italic><tp:taxon-name><tp:taxon-name-part taxon-name-part-type="genus" reg="Capitotricha">C.</tp:taxon-name-part><tp:taxon-name-part taxon-name-part-type="species" reg="rubi">rubi</tp:taxon-name-part></tp:taxon-name></italic> (TNS-F-65752), <italic><tp:taxon-name><tp:taxon-name-part taxon-name-part-type="genus" reg="Lachnellula">Lachnellula</tp:taxon-name-part><tp:taxon-name-part taxon-name-part-type="species" reg="calyciformis">calyciformis</tp:taxon-name-part></tp:taxon-name></italic> (TNS-F-81248), <italic><tp:taxon-name><tp:taxon-name-part taxon-name-part-type="genus" reg="Lachnellula">L.</tp:taxon-name-part><tp:taxon-name-part taxon-name-part-type="species" reg="suecica">suecica</tp:taxon-name-part></tp:taxon-name></italic> (TNS-F-16529) and <italic><tp:taxon-name><tp:taxon-name-part taxon-name-part-type="genus" reg="Neodasyscypha">Neodasyscypha</tp:taxon-name-part><tp:taxon-name-part taxon-name-part-type="species" reg="cerina">cerina</tp:taxon-name-part></tp:taxon-name></italic> (TNS-F-65625) are used as the outgroup taxa. The <abbrev xmlns:xlink="http://www.w3.org/1999/xlink" xlink:title="maximum likelihood bootstrap" id="ABBRID0EPXAI" xlink:type="simple">MLBP</abbrev> ≥ 70% and <abbrev xmlns:xlink="http://www.w3.org/1999/xlink" xlink:title="Bayesian posterior probabilities" id="ABBRID0ETXAI" xlink:type="simple">BPP</abbrev> ≥ 0.90 are shown at the nodes as <abbrev xmlns:xlink="http://www.w3.org/1999/xlink" xlink:title="maximum likelihood bootstrap" id="ABBRID0EXXAI" xlink:type="simple">MLBP</abbrev>/<abbrev xmlns:xlink="http://www.w3.org/1999/xlink" xlink:title="Bayesian posterior probabilities" id="ABBRID0E2XAI" xlink:type="simple">BPP</abbrev>. MLBS &lt; 70% and <abbrev xmlns:xlink="http://www.w3.org/1999/xlink" xlink:title="Bayesian posterior probabilities" id="ABBRID0E6XAI" xlink:type="simple">BPP</abbrev> &lt; 0.90 are expressed as a hyphen (“-”). Names with (T) indicate type specimens. Names in red indicate new species.</p></caption><graphic xmlns:xlink="http://www.w3.org/1999/xlink" xlink:href="mycokeys-114-029-g001.jpg" position="float" orientation="portrait" xlink:type="simple" id="oo_1251701.jpg"><uri content-type="original_file" xlink:type="simple">https://binary.pensoft.net/fig/1251701</uri></graphic></fig></tp:treatment-sec><ref-list><ref id="B16"><mixed-citation xmlns:xlink="http://www.w3.org/1999/xlink" xlink:type="simple"><person-group><name name-style="western"><surname>Han</surname><given-names>JG</given-names></name><name name-style="western"><surname>An</surname><given-names>GH</given-names></name><name name-style="western"><surname>Jo</surname><given-names>JW</given-names></name><name name-style="western"><surname>Kim</surname><given-names>CS</given-names></name><name name-style="western"><surname>Cho</surname><given-names>JH</given-names></name><name name-style="western"><surname>Lee</surname><given-names>KH</given-names></name><name name-style="western"><surname>Kim</surname><given-names>OT</given-names></name></person-group> (<year>2021</year>) <article-title><italic><tp:taxon-name><tp:taxon-name-part taxon-name-part-type="genus">Erioscyphella</tp:taxon-name-part><tp:taxon-name-part taxon-name-part-type="species">abnormis</tp:taxon-name-part></tp:taxon-name></italic> (<tp:taxon-name><tp:taxon-name-part taxon-name-part-type="family">Lachnaceae</tp:taxon-name-part></tp:taxon-name>: <tp:taxon-name><tp:taxon-name-part taxon-name-part-type="phylum">Ascomycota</tp:taxon-name-part></tp:taxon-name>), an unrecorded species in Korea.</article-title><source>Journal of Asia-Pacific Biodiversity</source><volume>14</volume>(<issue>4</issue>): <fpage>662</fpage>–<lpage>666</lpage>. <ext-link xlink:href="10.1016/j.japb.2021.06.009" ext-link-type="doi" xlink:type="simple">https://doi.org/10.1016/j.japb.2021.06.009</ext-link></mixed-citation></ref><ref id="B36"><mixed-citation xmlns:xlink="http://www.w3.org/1999/xlink" xlink:type="simple"><person-group><name name-style="western"><surname>Nagao</surname><given-names>H</given-names></name></person-group> (<year>1996</year>) <article-title><tp:taxon-name><tp:taxon-name-part taxon-name-part-type="family">Discomycetes</tp:taxon-name-part></tp:taxon-name> on decayed tree fern. (2) <italic><tp:taxon-name><tp:taxon-name-part taxon-name-part-type="genus">Lachnum</tp:taxon-name-part><tp:taxon-name-part taxon-name-part-type="species">varians</tp:taxon-name-part></tp:taxon-name></italic> (Rehm) Spooner and <italic><tp:taxon-name><tp:taxon-name-part taxon-name-part-type="genus">Lachnum</tp:taxon-name-part><tp:taxon-name-part taxon-name-part-type="species">sclerotii</tp:taxon-name-part></tp:taxon-name></italic> (AL Smith) Haines et Dumont new to Japan.</article-title><source>Bulletin of the National Science Museum</source><volume>22</volume>: <fpage>105</fpage>–<lpage>111</lpage>.</mixed-citation></ref><ref id="B40"><mixed-citation xmlns:xlink="http://www.w3.org/1999/xlink" xlink:type="simple"><person-group><name name-style="western"><surname>Perić</surname><given-names>B</given-names></name><name name-style="western"><surname>Baral</surname><given-names>HO</given-names></name></person-group> (<year>2014</year>) <article-title><italic><tp:taxon-name><tp:taxon-name-part taxon-name-part-type="genus">Erioscyphella</tp:taxon-name-part><tp:taxon-name-part taxon-name-part-type="species">curvispora</tp:taxon-name-part></tp:taxon-name></italic> spec. nov. from Montenegro.</article-title><source>Mycologia Montenegrina</source><volume>17</volume>: <fpage>89</fpage>–<lpage>104</lpage>.</mixed-citation></ref></ref-list></tp:taxon-treatment>
