# Supplementary material for: ﻿Four new species of Erioscyphella (Leotiomycetes, Helotiales) from southwestern China
Source: MycoKeys. 2025 Feb 14;114:29–48. doi: 10.3897/mycokeys.114.138647 (PMC11845983; doi:10.3897/mycokeys.114.138647)
Supplement: XML Treatment for Erioscyphella baimana [file mycokeys.114.138647-treatment2.xml]

<!DOCTYPE tp:taxon-treatment
  PUBLIC "-//TaxonX//DTD Taxonomic Treatment Publishing DTD v0 20100105//EN" "tax-treatment-NSO.dtd">
<tp:taxon-treatment xmlns:tp="http://www.plazi.org/taxpub"><tp:treatment-meta><kwd-group><label>Taxon classification</label><kwd>
                <named-content content-type="kingdom">Fungi</named-content>
              </kwd><kwd>
                <named-content content-type="order">Helotiales</named-content>
              </kwd><kwd>
                <named-content content-type="family">Lachnaceae</named-content>
              </kwd></kwd-group><mixed-citation publication-type="journal"><person-group><name><surname>Luo</surname><given-names>Le</given-names></name><name><surname>Thilini Chethana</surname><given-names>Kandawatte W.</given-names></name><name><surname>Zhao</surname><given-names>Qi</given-names></name><name><surname>Su</surname><given-names>Hong-Li</given-names></name><name><surname>Li</surname><given-names>Cui-Jin-Yi</given-names></name><name><surname>Thiyagaraja</surname><given-names>Vinodhini</given-names></name><name><surname>Al-Otibi</surname><given-names>Fatimah</given-names></name><name><surname>Hyde</surname><given-names>Kevin D.</given-names></name></person-group><article-title>﻿Four new species of <italic><tp:taxon-name><tp:taxon-name-part taxon-name-part-type="genus" reg="Erioscyphella">Erioscyphella</tp:taxon-name-part></tp:taxon-name></italic> (<tp:taxon-name><tp:taxon-name-part taxon-name-part-type="class">Leotiomycetes</tp:taxon-name-part></tp:taxon-name>, <tp:taxon-name><tp:taxon-name-part taxon-name-part-type="order">Helotiales</tp:taxon-name-part></tp:taxon-name>) from southwestern China</article-title><source>MycoKeys</source><day>14</day><month>02</month><year>2025</year><volume>114</volume><fpage>29</fpage><lpage>48</lpage><pub-id pub-id-type="doi">10.3897/mycokeys.114.138647</pub-id></mixed-citation></tp:treatment-meta><tp:nomenclature><label>﻿</label><tp:taxon-name>
              <object-id xmlns:xlink="http://www.w3.org/1999/xlink" content-type="arpha" xlink:type="simple">3990227C-959B-58C4-B102-458622D471C8</object-id>
              <tp:taxon-name-part taxon-name-part-type="genus" reg="Erioscyphella">Erioscyphella</tp:taxon-name-part>
              <tp:taxon-name-part taxon-name-part-type="species" reg="baimana">baimana</tp:taxon-name-part>
              <object-id xmlns:xlink="http://www.w3.org/1999/xlink" xlink:type="simple">Index Fungorum: IF902530</object-id>
              <object-id xmlns:xlink="http://www.w3.org/1999/xlink" xlink:type="simple">Facesoffungi Number: FoF16391</object-id>
            </tp:taxon-name><tp:taxon-authority>L. Luo, K.D. Hyde &amp; Q. Zhao</tp:taxon-authority><tp:taxon-status xmlns:xlink="http://www.w3.org/1999/xlink" xlink:type="simple">sp. nov.</tp:taxon-status><xref ref-type="fig" rid="F3">Fig. 3</xref></tp:nomenclature><tp:treatment-sec sec-type="etymology" id="SECID0E1DBI"><title>Etymology.</title><p>The epithet “<italic>baimana</italic>” refers to the collection site, Baima Mountain, where the holotype specimen was collected.</p></tp:treatment-sec><tp:treatment-sec sec-type="Holotype" id="SECID0EKEBI"><title>Holotype.</title><p>HKAS 135697.</p></tp:treatment-sec><tp:treatment-sec sec-type="description" id="SECID0EPEBI"><title>Description.</title><p><bold><italic>Saprobic</italic></bold> on dead twigs. <bold><italic>Sexual morph</italic>: <italic>Apothecia</italic></bold> superficial, gregarious, 0.3–1.1 mm in diameter, 0.3–1.4 mm high when dry, discoid to cupulate, long stipitate, externally covered with short, white hairs. <bold><italic>Disc</italic></bold> concave, surface slightly smooth, yellow. <bold><italic>Margin</italic></bold> flat to slightly involute, white, covered with white hairs. <bold><italic>Receptacle</italic></bold> cupulate to discoid, white, covered entirely with short, white hairs. <bold><italic>Stipe</italic></bold> 0.2–0.6 mm in diameter, 0.3–1.1 mm long when dry, cylindrical, solitary, white, clothed with white hairs. <bold><italic>Hairs</italic></bold> 30–120 × 2.8–4.7 µm (x̄ = 74 × 3.7 µm, n = 30), clavate to cylindrical, straight to slightly curved, aseptate, hyaline, thin-walled, covered with fine granules, obtuse apex, lacks apical amorphous. <bold><italic>Hymenium</italic></bold> 165–230 µm (x̄ = 195 µm, n = 12), concave, surface slightly smooth, yellow in dry. <bold><italic>Medullary excipulum</italic></bold> 35–120 µm (x̄ = 70 µm, n = 18), thin, hyaline, thin-walled cells of <bold><italic>textura porrecta</italic></bold>, 1.3–3.8 µm (x̄ = 2.5 µm, n = 50) in diameter. <bold><italic>Ectal excipulum</italic></bold> 40–120 µm (x̄ = 68 µm, n = 18) thin, thin-walled, smooth, light yellowish cells of <bold><italic>textura porrecta</italic></bold> to <bold><italic>oblita</italic></bold>, 1.9–6.3 µm (x̄ = 4.1 µm, n = 60) in diameter. <bold><italic>Paraphyses</italic></bold> 95–170 × 1.2–2.5 µm (x̄ = 140 × 1.6 µm, n = 25), longer than asci, filiform, straight to slightly curved, aseptate, hyaline, light smooth, with slightly obtuse apex. <bold><italic>Asci</italic></bold> 100–152 × 3.6–9.5 µm (x̄ = 123 × 7.2 µm, n = 34), 8-spored, unitunicate, clavate, straight to slightly curved, inoperculate, hyaline, slightly smooth, with an apical, amyloid pore and rounded ends, J+ in MLZ, tapered long stipitate base. <bold><italic>Ascospores</italic></bold> (85/7/2) (29.5–)30.5–37.5(–40.0) × 2.2–5.0 (–5.5) µm, (x̄ = 32.9 × 4.1 µm, n = 85), biseriate, fusoid-clavate with blunt ends, fusiform, 1–3-septate, thin-walled, hyaline, slightly smooth, tapering towards the obtuse ends, with longitudinal striations, without oil guttules. <bold><italic>Asexual morph</italic></bold>: Not observed.</p><fig id="F3" position="float" orientation="portrait"><object-id xmlns:xlink="http://www.w3.org/1999/xlink" content-type="doi" xlink:type="simple">10.3897/mycokeys.114.138647.figure3</object-id><object-id xmlns:xlink="http://www.w3.org/1999/xlink" content-type="arpha" xlink:type="simple">87BD0692-C124-5B17-AD4D-9FCE123996A1</object-id><label>Figure 3.</label><caption><p><italic><tp:taxon-name><tp:taxon-name-part taxon-name-part-type="genus" reg="Erioscyphella">Erioscyphella</tp:taxon-name-part><tp:taxon-name-part taxon-name-part-type="species" reg="baimana">baimana</tp:taxon-name-part></tp:taxon-name></italic> (HKAS 135697, holotype) <bold>a–c</bold> dried ascomata on the twig <bold>d</bold> a vertical section of part of an ascoma <bold>e</bold> excipulum <bold>f, g</bold> hairs <bold>h</bold> paraphyses <bold>i–l</bold> asci (<bold>k, l</bold> asci in MLZ) <bold>m–r</bold> ascospores. Scale bars: 100 µm (<bold>d–f</bold>); 50 µm (<bold>g–l</bold>); 30 µm (<bold>m–r</bold>).</p></caption><graphic xmlns:xlink="http://www.w3.org/1999/xlink" xlink:href="mycokeys-114-029-g003.jpg" position="float" orientation="portrait" xlink:type="simple" id="oo_1251703.jpg"><uri content-type="original_file" xlink:type="simple">https://binary.pensoft.net/fig/1251703</uri></graphic></fig></tp:treatment-sec><tp:treatment-sec sec-type="material" id="SECID0EEIBI"><title>Material examined.</title><p>China • Yunnan Province, Diqing City, Deqin County, Baima Mountain, altitude 3485 m, on the decayed unidentified twig, 21 July 2022, Le Luo, Ly7 (HKAS 135697, <bold><italic>holotype</italic></bold>); • <italic>ibid</italic>., Le Luo, Ly26 (HKAS 135696, <bold><italic>isotype</italic></bold>).</p></tp:treatment-sec><tp:treatment-sec sec-type="notes" id="SECID0ESIBI"><title>Notes.</title><p>Our specimens, HKAS 135697 and HKAS 135696, were grouped in a distinct clade, separated from <italic><tp:taxon-name><tp:taxon-name-part taxon-name-part-type="genus" reg="Erioscyphella">E.</tp:taxon-name-part><tp:taxon-name-part taxon-name-part-type="species" reg="latispora">latispora</tp:taxon-name-part></tp:taxon-name></italic> by 99% MLBS and 1.00 BIPP (Fig. <xref ref-type="fig" rid="F1">1</xref>). Our species, <italic><tp:taxon-name><tp:taxon-name-part taxon-name-part-type="genus" reg="Erioscyphella">E.</tp:taxon-name-part><tp:taxon-name-part taxon-name-part-type="species" reg="baimana">baimana</tp:taxon-name-part></tp:taxon-name></italic>, morphologically differs from <italic><tp:taxon-name><tp:taxon-name-part taxon-name-part-type="genus" reg="Erioscyphella">E.</tp:taxon-name-part><tp:taxon-name-part taxon-name-part-type="species" reg="latispora">latispora</tp:taxon-name-part></tp:taxon-name></italic> by having aseptate hairs, ascospores without oil guttules whereas the latter species possess septate hairs, asci with rounded to subconical apex, and ascospores with four or more large guttules. Therefore, <italic><tp:taxon-name><tp:taxon-name-part taxon-name-part-type="genus" reg="Erioscyphella">E.</tp:taxon-name-part><tp:taxon-name-part taxon-name-part-type="species" reg="baimana">baimana</tp:taxon-name-part></tp:taxon-name></italic> is introduced here as a new species.</p></tp:treatment-sec><tp:treatment-sec><!--Section generated to contain objects referenced in tp:taxon-treatment.--><fig id="F1" position="float" orientation="portrait"><object-id xmlns:xlink="http://www.w3.org/1999/xlink" content-type="doi" xlink:type="simple">10.3897/mycokeys.114.138647.figure1</object-id><object-id xmlns:xlink="http://www.w3.org/1999/xlink" content-type="arpha" xlink:type="simple">735A7DDC-2A91-50A8-A20F-27251BB7E51E</object-id><label>Figure 1.</label><caption><p>The Maximum Likelihood tree based on the combined LSU, ITS, mtSSU and <italic>RPB</italic>2 sequence data for <italic><tp:taxon-name><tp:taxon-name-part taxon-name-part-type="genus" reg="Erioscyphella">Erioscyphella</tp:taxon-name-part></tp:taxon-name></italic>. <italic><tp:taxon-name><tp:taxon-name-part taxon-name-part-type="genus" reg="Capitotricha">Capitotricha</tp:taxon-name-part><tp:taxon-name-part taxon-name-part-type="species" reg="bicolor">bicolor</tp:taxon-name-part></tp:taxon-name></italic> (TNS-F-65670), <italic><tp:taxon-name><tp:taxon-name-part taxon-name-part-type="genus" reg="Capitotricha">C.</tp:taxon-name-part><tp:taxon-name-part taxon-name-part-type="species" reg="rubi">rubi</tp:taxon-name-part></tp:taxon-name></italic> (TNS-F-65752), <italic><tp:taxon-name><tp:taxon-name-part taxon-name-part-type="genus" reg="Lachnellula">Lachnellula</tp:taxon-name-part><tp:taxon-name-part taxon-name-part-type="species" reg="calyciformis">calyciformis</tp:taxon-name-part></tp:taxon-name></italic> (TNS-F-81248), <italic><tp:taxon-name><tp:taxon-name-part taxon-name-part-type="genus" reg="Lachnellula">L.</tp:taxon-name-part><tp:taxon-name-part taxon-name-part-type="species" reg="suecica">suecica</tp:taxon-name-part></tp:taxon-name></italic> (TNS-F-16529) and <italic><tp:taxon-name><tp:taxon-name-part taxon-name-part-type="genus" reg="Neodasyscypha">Neodasyscypha</tp:taxon-name-part><tp:taxon-name-part taxon-name-part-type="species" reg="cerina">cerina</tp:taxon-name-part></tp:taxon-name></italic> (TNS-F-65625) are used as the outgroup taxa. The <abbrev xmlns:xlink="http://www.w3.org/1999/xlink" xlink:title="maximum likelihood bootstrap" id="ABBRID0EPXAI" xlink:type="simple">MLBP</abbrev> ≥ 70% and <abbrev xmlns:xlink="http://www.w3.org/1999/xlink" xlink:title="Bayesian posterior probabilities" id="ABBRID0ETXAI" xlink:type="simple">BPP</abbrev> ≥ 0.90 are shown at the nodes as <abbrev xmlns:xlink="http://www.w3.org/1999/xlink" xlink:title="maximum likelihood bootstrap" id="ABBRID0EXXAI" xlink:type="simple">MLBP</abbrev>/<abbrev xmlns:xlink="http://www.w3.org/1999/xlink" xlink:title="Bayesian posterior probabilities" id="ABBRID0E2XAI" xlink:type="simple">BPP</abbrev>. MLBS &lt; 70% and <abbrev xmlns:xlink="http://www.w3.org/1999/xlink" xlink:title="Bayesian posterior probabilities" id="ABBRID0E6XAI" xlink:type="simple">BPP</abbrev> &lt; 0.90 are expressed as a hyphen (“-”). Names with (T) indicate type specimens. Names in red indicate new species.</p></caption><graphic xmlns:xlink="http://www.w3.org/1999/xlink" xlink:href="mycokeys-114-029-g001.jpg" position="float" orientation="portrait" xlink:type="simple" id="oo_1251701.jpg"><uri content-type="original_file" xlink:type="simple">https://binary.pensoft.net/fig/1251701</uri></graphic></fig></tp:treatment-sec></tp:taxon-treatment>
