# Supplementary material for: ﻿Four new species of Erioscyphella (Leotiomycetes, Helotiales) from southwestern China
Source: MycoKeys. 2025 Feb 14;114:29–48. doi: 10.3897/mycokeys.114.138647 (PMC11845983; doi:10.3897/mycokeys.114.138647)
Supplement: XML Treatment for Erioscyphella gelangheica [file mycokeys.114.138647-treatment3.xml]

<!DOCTYPE tp:taxon-treatment
  PUBLIC "-//TaxonX//DTD Taxonomic Treatment Publishing DTD v0 20100105//EN" "tax-treatment-NSO.dtd">
<tp:taxon-treatment xmlns:tp="http://www.plazi.org/taxpub"><tp:treatment-meta><kwd-group><label>Taxon classification</label><kwd>
                <named-content content-type="kingdom">Fungi</named-content>
              </kwd><kwd>
                <named-content content-type="order">Helotiales</named-content>
              </kwd><kwd>
                <named-content content-type="family">Lachnaceae</named-content>
              </kwd></kwd-group><mixed-citation publication-type="journal"><person-group><name><surname>Luo</surname><given-names>Le</given-names></name><name><surname>Thilini Chethana</surname><given-names>Kandawatte W.</given-names></name><name><surname>Zhao</surname><given-names>Qi</given-names></name><name><surname>Su</surname><given-names>Hong-Li</given-names></name><name><surname>Li</surname><given-names>Cui-Jin-Yi</given-names></name><name><surname>Thiyagaraja</surname><given-names>Vinodhini</given-names></name><name><surname>Al-Otibi</surname><given-names>Fatimah</given-names></name><name><surname>Hyde</surname><given-names>Kevin D.</given-names></name></person-group><article-title>﻿Four new species of <italic><tp:taxon-name><tp:taxon-name-part taxon-name-part-type="genus" reg="Erioscyphella">Erioscyphella</tp:taxon-name-part></tp:taxon-name></italic> (<tp:taxon-name><tp:taxon-name-part taxon-name-part-type="class">Leotiomycetes</tp:taxon-name-part></tp:taxon-name>, <tp:taxon-name><tp:taxon-name-part taxon-name-part-type="order">Helotiales</tp:taxon-name-part></tp:taxon-name>) from southwestern China</article-title><source>MycoKeys</source><day>14</day><month>02</month><year>2025</year><volume>114</volume><fpage>29</fpage><lpage>48</lpage><pub-id pub-id-type="doi">10.3897/mycokeys.114.138647</pub-id></mixed-citation></tp:treatment-meta><tp:nomenclature><label>﻿</label><tp:taxon-name>
              <object-id xmlns:xlink="http://www.w3.org/1999/xlink" content-type="arpha" xlink:type="simple">D23E127D-D20D-5551-9751-0FBBBFC813D3</object-id>
              <tp:taxon-name-part taxon-name-part-type="genus" reg="Erioscyphella">Erioscyphella</tp:taxon-name-part>
              <tp:taxon-name-part taxon-name-part-type="species" reg="gelangheica">gelangheica</tp:taxon-name-part>
              <object-id xmlns:xlink="http://www.w3.org/1999/xlink" xlink:type="simple">Index Fungorum: IF902529</object-id>
              <object-id xmlns:xlink="http://www.w3.org/1999/xlink" xlink:type="simple">Facesoffungi Number: FoF16390</object-id>
            </tp:taxon-name><tp:taxon-authority>L. Luo, K.D. Hyde, H.L. Su &amp; C.J.Y. Li</tp:taxon-authority><tp:taxon-status xmlns:xlink="http://www.w3.org/1999/xlink" xlink:type="simple">sp. nov.</tp:taxon-status><xref ref-type="fig" rid="F4">Fig. 4</xref></tp:nomenclature><tp:treatment-sec sec-type="etymology" id="SECID0EYLBI"><title>Etymology.</title><p>The epithet “<italic>gelangheica</italic>” refers to the collection site Gelanghe township where the holotype specimen was collected.</p></tp:treatment-sec><tp:treatment-sec sec-type="Holotype" id="SECID0EIMBI"><title>Holotype.</title><p>HKAS135689.</p></tp:treatment-sec><tp:treatment-sec sec-type="description" id="SECID0ENMBI"><title>Description.</title><p><bold><italic>Saprobic</italic></bold> on dead bark. <bold><italic>Sexual morph</italic>: <italic>Apothecia</italic></bold> scattered to partly gregarious, superficial, 0.24–0.5 mm in diameter, 0.35–0.5 mm high when dry, discoid to cupulate, long stipitate, externally covered with short, white to yellowish hairs. <bold><italic>Discs</italic></bold> concave, surface slightly rough, white to yellow. <bold><italic>Margin</italic></bold> flat to slightly involute, white to pale yellow, covered with white to pale yellow hairs. <bold><italic>Receptacle</italic></bold> discoid to cupulate, white to pale brown, clothed entirely with short, white to slightly yellow hairs. <bold><italic>Stipe</italic></bold> 0.06–0.18 mm in diameter, 0.14–0.3 mm long when dry, cylindrical, solitary, white to pale yellow, clothed with white to pale yellow hairs. <bold><italic>Hairs</italic></bold> 28–117 × 1.6–3.9 µm (x̄ = 60 × 2.9 µm, n = 30), clavate to cylindrical, straight to slightly curved, septate, hyaline, thin-walled, covered with hyaline granules, obtuse apex. <bold><italic>Hymenium</italic></bold> 65–120 µm (x̄ = 85 µm, n = 12), concave, surface slightly rough, light yellow in dry. <bold><italic>Medullary excipulum</italic></bold> 23.5–65 µm (x̄ = 37 µm, n = 18), thin, hyaline to light yellow, thin-walled cells of <bold><italic>textura intricata</italic></bold>, 1.3–3.6 µm (x̄ = 2.2 µm, n = 50) in diameter. <bold><italic>Ectal excipulum</italic></bold> 20–95 µm (x̄ = 48 µm, n = 18) thick, thin-walled, smooth, hyaline cells of <bold><italic>textura porrecta</italic></bold> to <bold><italic>textura globulosa</italic></bold>, 1.6–4.2 µm (x̄ = 2.7 µm, n = 60). <bold><italic>Paraphyses</italic></bold> 25–68 × 0.9–2.0 µm (x̄ = 43 × 1.3 µm, n = 25), longer than asci, filiform, straight, aseptate, hyaline, thin-walled, rough, with slightly acute apex. <bold><italic>Asci</italic></bold> 35–58 × 2.2–3.60 µm (x̄ = 46 × 3.0 µm, n = 34), 8-spored, unitunicate, clavate, straight to slightly curved, inoperculate, hyaline, wall apically thickened, laterally relatively thin, slightly smooth, with an apical, amyloid pore and tapered ends, J+ in MLZ. <bold><italic>Ascospores</italic></bold> (85/6/2) 6.0–8.3 × 1.2–1.8 µm, (x̄ = 7.3 × 1.5 µm, n = 86), partially biseriate, filiform, aseptate, thin-walled, hyaline, rough with tapering towards the obtuse ends, partially oil guttules, subspherical, hyaline, slightly smooth. <bold><italic>Asexual morph</italic></bold>: Not observed.</p><fig id="F4" position="float" orientation="portrait"><object-id xmlns:xlink="http://www.w3.org/1999/xlink" content-type="doi" xlink:type="simple">10.3897/mycokeys.114.138647.figure4</object-id><object-id xmlns:xlink="http://www.w3.org/1999/xlink" content-type="arpha" xlink:type="simple">5113B3F2-5FE8-556F-8E0C-DF5ACC686617</object-id><label>Figure 4.</label><caption><p><italic><tp:taxon-name><tp:taxon-name-part taxon-name-part-type="genus" reg="Erioscyphella">Erioscyphella</tp:taxon-name-part><tp:taxon-name-part taxon-name-part-type="species" reg="gelangheica">gelangheica</tp:taxon-name-part></tp:taxon-name></italic> (HKAS 135689, holotype) <bold>a–d</bold> dried ascomata on the host <bold>e</bold> a vertical section of an ascoma <bold>f</bold> excipulum <bold>g, h</bold> hairs <bold>i</bold> paraphyses and asci <bold>j–n</bold> asci (<bold>l–n</bold> asci in MLZ) <bold>o</bold> apices of asci treated with Melzer’s reagent <bold>p</bold>–<bold>u</bold> ascospores. Scale bars: 100 µm (<bold>e</bold>); 50 µm (<bold>f</bold>); 20 µm (<bold>g–n</bold>); 5 µm (<bold>o–u</bold>).</p></caption><graphic xmlns:xlink="http://www.w3.org/1999/xlink" xlink:href="mycokeys-114-029-g004.jpg" position="float" orientation="portrait" xlink:type="simple" id="oo_1251704.jpg"><uri content-type="original_file" xlink:type="simple">https://binary.pensoft.net/fig/1251704</uri></graphic></fig></tp:treatment-sec><tp:treatment-sec sec-type="material" id="SECID0EIQBI"><title>Material examined.</title><p>China • Yunnan Province, Xishuangbanna City, Menghai County, Gelanghe township, altitude 2097 m, on the decayed unidentified bark, 6 September 2022, Cuijinyi Li, LCJY1389 (HKAS 135689, <bold><italic>holotype</italic></bold>); • <italic>ibid</italic>., Hongli Su, SU1978 (HKAS 135695, <bold><italic>paratype</italic></bold>).</p></tp:treatment-sec><tp:treatment-sec sec-type="notes" id="SECID0EWQBI"><title>Notes.</title><p>Our specimens, HKAS 135689 and HKAS 135695, were grouped in a distinct clade, separated from the clade comprising <italic><tp:taxon-name><tp:taxon-name-part taxon-name-part-type="genus" reg="Erioscyphella">E.</tp:taxon-name-part><tp:taxon-name-part taxon-name-part-type="species" reg="abnormis">abnormis</tp:taxon-name-part></tp:taxon-name></italic>, <italic><tp:taxon-name><tp:taxon-name-part taxon-name-part-type="genus" reg="Erioscyphella">E.</tp:taxon-name-part><tp:taxon-name-part taxon-name-part-type="species" reg="sclerotii">sclerotii</tp:taxon-name-part></tp:taxon-name></italic>, <italic><tp:taxon-name><tp:taxon-name-part taxon-name-part-type="genus" reg="Erioscyphella">E.</tp:taxon-name-part><tp:taxon-name-part taxon-name-part-type="species" reg="ailaoensis">ailaoensis</tp:taxon-name-part></tp:taxon-name></italic>, <italic><tp:taxon-name><tp:taxon-name-part taxon-name-part-type="genus" reg="Erioscyphella">E.</tp:taxon-name-part><tp:taxon-name-part taxon-name-part-type="species" reg="brasiliensis">brasiliensis</tp:taxon-name-part></tp:taxon-name></italic> and <italic><tp:taxon-name><tp:taxon-name-part taxon-name-part-type="genus" reg="Erioscyphella">E.</tp:taxon-name-part><tp:taxon-name-part taxon-name-part-type="species" reg="aseptata">aseptata</tp:taxon-name-part></tp:taxon-name></italic> by 78% MLBS and 0.88 BIPP (Fig. <xref ref-type="fig" rid="F1">1</xref>). <italic><tp:taxon-name><tp:taxon-name-part taxon-name-part-type="genus" reg="Erioscyphella">Erioscyphella</tp:taxon-name-part><tp:taxon-name-part taxon-name-part-type="species" reg="gelangheica">gelangheica</tp:taxon-name-part></tp:taxon-name></italic> has shorter asci (35–58 µm vs. 41–104 µm), ascospores (6.0–8.3 µm vs. 39–81 µm), and paraphyses (25–68 µm vs. 52–123 µm) than those of <italic><tp:taxon-name><tp:taxon-name-part taxon-name-part-type="genus" reg="Erioscyphella">E.</tp:taxon-name-part><tp:taxon-name-part taxon-name-part-type="species" reg="abnormis">abnormis</tp:taxon-name-part></tp:taxon-name></italic> (<xref ref-type="bibr" rid="B40">Perić and Baral 2014</xref>). <italic><tp:taxon-name><tp:taxon-name-part taxon-name-part-type="genus" reg="Erioscyphella">Erioscyphella</tp:taxon-name-part><tp:taxon-name-part taxon-name-part-type="species" reg="gelangheica">gelangheica</tp:taxon-name-part></tp:taxon-name></italic> differs from <italic><tp:taxon-name><tp:taxon-name-part taxon-name-part-type="genus" reg="Erioscyphella">E.</tp:taxon-name-part><tp:taxon-name-part taxon-name-part-type="species" reg="sclerotii">sclerotii</tp:taxon-name-part></tp:taxon-name></italic> by having long stipitate apothecia and aseptate ascospores, while <italic><tp:taxon-name><tp:taxon-name-part taxon-name-part-type="genus" reg="Erioscyphella">E.</tp:taxon-name-part><tp:taxon-name-part taxon-name-part-type="species" reg="sclerotii">sclerotii</tp:taxon-name-part></tp:taxon-name></italic> has short stipitate apothecia and 1–3-septate ascospores. Our species, <italic><tp:taxon-name><tp:taxon-name-part taxon-name-part-type="genus" reg="Erioscyphella">E.</tp:taxon-name-part><tp:taxon-name-part taxon-name-part-type="species" reg="gelangheica">gelangheica</tp:taxon-name-part></tp:taxon-name></italic>, has shorter asci (35–58 µm vs. 85–143 µm), ascospores (6.0–8.3 µm vs. 45.5–97 µm), and paraphyses (25–68 µm vs. 100–138 µm) than those of <italic><tp:taxon-name><tp:taxon-name-part taxon-name-part-type="genus" reg="Erioscyphella">E.</tp:taxon-name-part><tp:taxon-name-part taxon-name-part-type="species" reg="ailaoensis">ailaoensis</tp:taxon-name-part></tp:taxon-name></italic>. Furthermore, <italic><tp:taxon-name><tp:taxon-name-part taxon-name-part-type="genus" reg="Erioscyphella">E.</tp:taxon-name-part><tp:taxon-name-part taxon-name-part-type="species" reg="ailaoensis">ailaoensis</tp:taxon-name-part></tp:taxon-name></italic> has septate ascospores in contrast to the aseptate ascospores of <italic><tp:taxon-name><tp:taxon-name-part taxon-name-part-type="genus" reg="Erioscyphella">E.</tp:taxon-name-part><tp:taxon-name-part taxon-name-part-type="species" reg="gelangheica">gelangheica</tp:taxon-name-part></tp:taxon-name></italic>. Compared to long stipitate apothecia with white to pale yellow hairs and aseptate ascospores of <italic><tp:taxon-name><tp:taxon-name-part taxon-name-part-type="genus" reg="Erioscyphella">E.</tp:taxon-name-part><tp:taxon-name-part taxon-name-part-type="species" reg="gelangheica">gelangheica</tp:taxon-name-part></tp:taxon-name></italic>, <italic><tp:taxon-name><tp:taxon-name-part taxon-name-part-type="genus" reg="Erioscyphella">E.</tp:taxon-name-part><tp:taxon-name-part taxon-name-part-type="species" reg="brasiliensis">brasiliensis</tp:taxon-name-part></tp:taxon-name></italic> has 0–1-septate ascospores and stipitate apothecia, with the stipe base often devoid of hairs and blue-black (<xref ref-type="bibr" rid="B12">Haines 1992</xref>). In addition to having aseptate ascospores, <italic><tp:taxon-name><tp:taxon-name-part taxon-name-part-type="genus" reg="Erioscyphella">E.</tp:taxon-name-part><tp:taxon-name-part taxon-name-part-type="species" reg="gelangheica">gelangheica</tp:taxon-name-part></tp:taxon-name></italic> has shorter asci (35–58 µm vs. 70–100 µm) and ascospores (6.0–8.3 µm vs. 28.5–45.6 µm) than those of <italic><tp:taxon-name><tp:taxon-name-part taxon-name-part-type="genus" reg="Erioscyphella">E.</tp:taxon-name-part><tp:taxon-name-part taxon-name-part-type="species" reg="aseptata">aseptata</tp:taxon-name-part></tp:taxon-name></italic>, which has septate ascospores (<xref ref-type="bibr" rid="B7">Ekanayaka et al. 2019</xref>). Therefore, <italic><tp:taxon-name><tp:taxon-name-part taxon-name-part-type="genus" reg="Erioscyphella">E.</tp:taxon-name-part><tp:taxon-name-part taxon-name-part-type="species" reg="gelangheica">gelangheica</tp:taxon-name-part></tp:taxon-name></italic> is introduced here as a new species.</p></tp:treatment-sec><tp:treatment-sec><!--Section generated to contain objects referenced in tp:taxon-treatment.--><fig id="F1" position="float" orientation="portrait"><object-id xmlns:xlink="http://www.w3.org/1999/xlink" content-type="doi" xlink:type="simple">10.3897/mycokeys.114.138647.figure1</object-id><object-id xmlns:xlink="http://www.w3.org/1999/xlink" content-type="arpha" xlink:type="simple">735A7DDC-2A91-50A8-A20F-27251BB7E51E</object-id><label>Figure 1.</label><caption><p>The Maximum Likelihood tree based on the combined LSU, ITS, mtSSU and <italic>RPB</italic>2 sequence data for <italic><tp:taxon-name><tp:taxon-name-part taxon-name-part-type="genus" reg="Erioscyphella">Erioscyphella</tp:taxon-name-part></tp:taxon-name></italic>. <italic><tp:taxon-name><tp:taxon-name-part taxon-name-part-type="genus" reg="Capitotricha">Capitotricha</tp:taxon-name-part><tp:taxon-name-part taxon-name-part-type="species" reg="bicolor">bicolor</tp:taxon-name-part></tp:taxon-name></italic> (TNS-F-65670), <italic><tp:taxon-name><tp:taxon-name-part taxon-name-part-type="genus" reg="Capitotricha">C.</tp:taxon-name-part><tp:taxon-name-part taxon-name-part-type="species" reg="rubi">rubi</tp:taxon-name-part></tp:taxon-name></italic> (TNS-F-65752), <italic><tp:taxon-name><tp:taxon-name-part taxon-name-part-type="genus" reg="Lachnellula">Lachnellula</tp:taxon-name-part><tp:taxon-name-part taxon-name-part-type="species" reg="calyciformis">calyciformis</tp:taxon-name-part></tp:taxon-name></italic> (TNS-F-81248), <italic><tp:taxon-name><tp:taxon-name-part taxon-name-part-type="genus" reg="Lachnellula">L.</tp:taxon-name-part><tp:taxon-name-part taxon-name-part-type="species" reg="suecica">suecica</tp:taxon-name-part></tp:taxon-name></italic> (TNS-F-16529) and <italic><tp:taxon-name><tp:taxon-name-part taxon-name-part-type="genus" reg="Neodasyscypha">Neodasyscypha</tp:taxon-name-part><tp:taxon-name-part taxon-name-part-type="species" reg="cerina">cerina</tp:taxon-name-part></tp:taxon-name></italic> (TNS-F-65625) are used as the outgroup taxa. The <abbrev xmlns:xlink="http://www.w3.org/1999/xlink" xlink:title="maximum likelihood bootstrap" id="ABBRID0EPXAI" xlink:type="simple">MLBP</abbrev> ≥ 70% and <abbrev xmlns:xlink="http://www.w3.org/1999/xlink" xlink:title="Bayesian posterior probabilities" id="ABBRID0ETXAI" xlink:type="simple">BPP</abbrev> ≥ 0.90 are shown at the nodes as <abbrev xmlns:xlink="http://www.w3.org/1999/xlink" xlink:title="maximum likelihood bootstrap" id="ABBRID0EXXAI" xlink:type="simple">MLBP</abbrev>/<abbrev xmlns:xlink="http://www.w3.org/1999/xlink" xlink:title="Bayesian posterior probabilities" id="ABBRID0E2XAI" xlink:type="simple">BPP</abbrev>. MLBS &lt; 70% and <abbrev xmlns:xlink="http://www.w3.org/1999/xlink" xlink:title="Bayesian posterior probabilities" id="ABBRID0E6XAI" xlink:type="simple">BPP</abbrev> &lt; 0.90 are expressed as a hyphen (“-”). Names with (T) indicate type specimens. Names in red indicate new species.</p></caption><graphic xmlns:xlink="http://www.w3.org/1999/xlink" xlink:href="mycokeys-114-029-g001.jpg" position="float" orientation="portrait" xlink:type="simple" id="oo_1251701.jpg"><uri content-type="original_file" xlink:type="simple">https://binary.pensoft.net/fig/1251701</uri></graphic></fig></tp:treatment-sec><ref-list><ref id="B40"><mixed-citation xmlns:xlink="http://www.w3.org/1999/xlink" xlink:type="simple"><person-group><name name-style="western"><surname>Perić</surname><given-names>B</given-names></name><name name-style="western"><surname>Baral</surname><given-names>HO</given-names></name></person-group> (<year>2014</year>) <article-title><italic><tp:taxon-name><tp:taxon-name-part taxon-name-part-type="genus">Erioscyphella</tp:taxon-name-part><tp:taxon-name-part taxon-name-part-type="species">curvispora</tp:taxon-name-part></tp:taxon-name></italic> spec. nov. from Montenegro.</article-title><source>Mycologia Montenegrina</source><volume>17</volume>: <fpage>89</fpage>–<lpage>104</lpage>.</mixed-citation></ref><ref id="B12"><mixed-citation xmlns:xlink="http://www.w3.org/1999/xlink" xlink:type="simple"><person-group><name name-style="western"><surname>Haines</surname><given-names>JH</given-names></name></person-group> (<year>1992</year>) <article-title>Studies in the <tp:taxon-name><tp:taxon-name-part taxon-name-part-type="family">Hyaloscyphaceae</tp:taxon-name-part></tp:taxon-name> IV: The genus <italic><tp:taxon-name><tp:taxon-name-part taxon-name-part-type="genus">Lachnum</tp:taxon-name-part></tp:taxon-name></italic> (<tp:taxon-name><tp:taxon-name-part taxon-name-part-type="class">Ascomycetes</tp:taxon-name-part></tp:taxon-name>) of the Guayana Highlands.</article-title><source>Nova Hedwigia</source><volume>54</volume>(<issue>1–2</issue>): <fpage>97</fpage>–<lpage>112</lpage>.</mixed-citation></ref><ref id="B7"><mixed-citation xmlns:xlink="http://www.w3.org/1999/xlink" xlink:type="simple"><person-group><name name-style="western"><surname>Ekanayaka</surname><given-names>AH</given-names></name><name name-style="western"><surname>Hyde</surname><given-names>KD</given-names></name><name name-style="western"><surname>Gentekaki</surname><given-names>E</given-names></name><name name-style="western"><surname>McKenzie</surname><given-names>EHC</given-names></name><name name-style="western"><surname>Zhao</surname><given-names>Q</given-names></name><name name-style="western"><surname>Bulgakov</surname><given-names>TS</given-names></name><name name-style="western"><surname>Camporesi</surname><given-names>E</given-names></name></person-group> (<year>2019</year>) <article-title>Preliminary classification of <tp:taxon-name><tp:taxon-name-part taxon-name-part-type="class">Leotiomycetes</tp:taxon-name-part></tp:taxon-name>.</article-title><source>Mycosphere</source><volume>10</volume>(<issue>1</issue>): <fpage>310</fpage>–<lpage>489</lpage>. <ext-link xlink:href="10.5943/mycosphere/10/1/7" ext-link-type="doi" xlink:type="simple">https://doi.org/10.5943/mycosphere/10/1/7</ext-link></mixed-citation></ref></ref-list></tp:taxon-treatment>
