# Supplementary material for: ﻿Four new species of Erioscyphella (Leotiomycetes, Helotiales) from southwestern China
Source: MycoKeys. 2025 Feb 14;114:29–48. doi: 10.3897/mycokeys.114.138647 (PMC11845983; doi:10.3897/mycokeys.114.138647)
Supplement: XML Treatment for Erioscyphella tengyueica [file mycokeys.114.138647-treatment4.xml]

<!DOCTYPE tp:taxon-treatment
  PUBLIC "-//TaxonX//DTD Taxonomic Treatment Publishing DTD v0 20100105//EN" "tax-treatment-NSO.dtd">
<tp:taxon-treatment xmlns:tp="http://www.plazi.org/taxpub"><tp:treatment-meta><kwd-group><label>Taxon classification</label><kwd>
                <named-content content-type="kingdom">Fungi</named-content>
              </kwd><kwd>
                <named-content content-type="order">Helotiales</named-content>
              </kwd><kwd>
                <named-content content-type="family">Lachnaceae</named-content>
              </kwd></kwd-group><mixed-citation publication-type="journal"><person-group><name><surname>Luo</surname><given-names>Le</given-names></name><name><surname>Thilini Chethana</surname><given-names>Kandawatte W.</given-names></name><name><surname>Zhao</surname><given-names>Qi</given-names></name><name><surname>Su</surname><given-names>Hong-Li</given-names></name><name><surname>Li</surname><given-names>Cui-Jin-Yi</given-names></name><name><surname>Thiyagaraja</surname><given-names>Vinodhini</given-names></name><name><surname>Al-Otibi</surname><given-names>Fatimah</given-names></name><name><surname>Hyde</surname><given-names>Kevin D.</given-names></name></person-group><article-title>﻿Four new species of <italic><tp:taxon-name><tp:taxon-name-part taxon-name-part-type="genus" reg="Erioscyphella">Erioscyphella</tp:taxon-name-part></tp:taxon-name></italic> (<tp:taxon-name><tp:taxon-name-part taxon-name-part-type="class">Leotiomycetes</tp:taxon-name-part></tp:taxon-name>, <tp:taxon-name><tp:taxon-name-part taxon-name-part-type="order">Helotiales</tp:taxon-name-part></tp:taxon-name>) from southwestern China</article-title><source>MycoKeys</source><day>14</day><month>02</month><year>2025</year><volume>114</volume><fpage>29</fpage><lpage>48</lpage><pub-id pub-id-type="doi">10.3897/mycokeys.114.138647</pub-id></mixed-citation></tp:treatment-meta><tp:nomenclature><label>﻿</label><tp:taxon-name>
              <object-id xmlns:xlink="http://www.w3.org/1999/xlink" content-type="arpha" xlink:type="simple">DB27D074-1CBF-57D6-8D64-62275C92C5D3</object-id>
              <tp:taxon-name-part taxon-name-part-type="genus" reg="Erioscyphella">Erioscyphella</tp:taxon-name-part>
              <tp:taxon-name-part taxon-name-part-type="species" reg="tengyueica">tengyueica</tp:taxon-name-part>
              <object-id xmlns:xlink="http://www.w3.org/1999/xlink" xlink:type="simple">Index Fungorum: IF902531</object-id>
              <object-id xmlns:xlink="http://www.w3.org/1999/xlink" xlink:type="simple">Facesoffungi Number: FoF16392</object-id>
            </tp:taxon-name><tp:taxon-authority>L. Luo, K.D. Hyde &amp; C.J.Y. Li</tp:taxon-authority><tp:taxon-status xmlns:xlink="http://www.w3.org/1999/xlink" xlink:type="simple">sp. nov.</tp:taxon-status><xref ref-type="fig" rid="F5">Fig. 5</xref></tp:nomenclature><tp:treatment-sec sec-type="etymology" id="SECID0ENZBI"><title>Etymology.</title><p>The epithet refers to the collection site of the type specimen.</p></tp:treatment-sec><tp:treatment-sec sec-type="Holotype" id="SECID0ESZBI"><title>Holotype.</title><p>HKAS 135688.</p></tp:treatment-sec><tp:treatment-sec sec-type="description" id="SECID0EXZBI"><title>Description.</title><p><bold><italic>Saprobic</italic></bold> on the dead twigs. <bold><italic>Sexual morph</italic>: <italic>Apothecia</italic></bold> superficial, scattered to partly gregarious, 0.16–0.68 mm in diameter, 0.3–0.7 mm high when dry, discoid to cupulate, shortly stipitate, externally covered with short, white hairs. <bold><italic>Discs</italic></bold> concave, surface slightly rough, white. <bold><italic>Margin</italic></bold> slightly involute, white, covered with white hairs. <bold><italic>Receptacle</italic></bold> cupulate, concolorous, clothed entirely with short, white hairs. <bold><italic>Stipe</italic></bold> 0.09–0.23 mm in diameter, 0.18–0.4 mm long when dry, cylindrical, solitary, concolorous with the receptacle, clothed with white hairs. Hairs 45–95 × 2.8–6.9 µm (x̄ = 68 × 4.8 µm, n = 10), clavate to cylindrical, straight or curved, septate, hyaline, thin-walled, less covered with hyaline granules, obtuse apex. <bold><italic>Hymenium</italic></bold> 65–115 µm (x̄ = 87 µm, n = 12), concave, surface slightly rough, light white in dry. <bold><italic>Medullary excipulum</italic></bold> 18–33 µm (x̄ = 26 µm, n = 18), thick, comprising hyaline, thin-walled, poorly developed cells of <bold><italic>textura globulosa</italic></bold>, 1.4–3.5 µm (x̄ = 2.4 µm, n = 50) in diameter. Ectal excipulum 11–30 µm (x̄ = 21 µm, n = 18) thick, comprising thick-walled, smooth, light yellowish cells of <bold><italic>textura oblita</italic></bold> to <bold><italic>textura porrecta</italic></bold>, 1.2–3.8 µm (x̄ = 2.2 µm, n = 60). <bold><italic>Paraphyses</italic></bold> 65–97 × 1.8–3.0 µm (x̄ = 86 × 2.5 µm, n = 25), longer than asci, filiform, straight, aseptate, hyaline, thin-walled, narrow lanceolate, smooth, less covered with hyaline granules, with slightly obtuse apex. <bold><italic>Asci</italic></bold> 60–80 × 6.0–9.3 µm (x̄ = 70 × 7.6 µm, n = 34), 8-spored, clavate, straight to slightly curved, inoperculate, hyaline, unitunicate, slightly smooth, with an apical, amyloid pore and rounded ends, croziers absent at the basal septum, J+ in MLZ. <bold><italic>Ascospores</italic></bold> (80/6/2) 25–31.5 × 1.6–5.5 µm, (x̄ = 27.7 × 3.3 µm, n = 80), overlapping biseriate, filiform, aseptate, thin-walled, hyaline, rough with tapering towards obtuse ends, filled with oil guttules or with 1–2- large oil guttules. <bold><italic>Asexual morph</italic></bold>: Not observed.</p><fig id="F5" position="float" orientation="portrait"><object-id xmlns:xlink="http://www.w3.org/1999/xlink" content-type="doi" xlink:type="simple">10.3897/mycokeys.114.138647.figure5</object-id><object-id xmlns:xlink="http://www.w3.org/1999/xlink" content-type="arpha" xlink:type="simple">6589D225-2B7B-5A1B-AE2F-2DC8B57E5E1C</object-id><label>Figure 5.</label><caption><p><italic><tp:taxon-name><tp:taxon-name-part taxon-name-part-type="genus" reg="Erioscyphella">Erioscyphella</tp:taxon-name-part><tp:taxon-name-part taxon-name-part-type="species" reg="tengyueica">tengyueica</tp:taxon-name-part></tp:taxon-name></italic> (HKAS 135688, holotype) <bold>a–c</bold> dried ascomata on the host <bold>d</bold> a vertical section of an ascoma <bold>e</bold> excipulum <bold>f</bold> paraphyses <bold>g–j</bold> asci (<bold>i, j</bold> asci in MLZ) <bold>k</bold> ascospores. Scale bars: 100 µm (<bold>d</bold>); 50 µm (<bold>e, f</bold>); 20 µm (<bold>g–j</bold>); 10 µm (<bold>k</bold>) .</p></caption><graphic xmlns:xlink="http://www.w3.org/1999/xlink" xlink:href="mycokeys-114-029-g005.jpg" position="float" orientation="portrait" xlink:type="simple" id="oo_1251705.jpg"><uri content-type="original_file" xlink:type="simple">https://binary.pensoft.net/fig/1251705</uri></graphic></fig></tp:treatment-sec><tp:treatment-sec sec-type="material" id="SECID0EH4BI"><title>Material examined.</title><p>China • Yunnan Province, Tengchong City, Tengyue Street, altitude 1983.3 m, on the decayed unidentified twig, 21 August 2022, Cuijinyi Li, LCJY1171 (HKAS 135688, <bold><italic>holotype</italic></bold>); • <italic>ibid</italic>., altitude 1774 m, on the decayed unidentified twig, 18 August 2022, Le Luo, Ly255 (HKAS 135693, <bold><italic>paratype</italic></bold>).</p></tp:treatment-sec><tp:treatment-sec sec-type="notes" id="SECID0EV4BI"><title>Notes.</title><p>Our specimens, HKAS 135688 and HKAS 135693, were grouped into a distinct clade, separated from <italic><tp:taxon-name><tp:taxon-name-part taxon-name-part-type="genus" reg="Erioscyphella">E.</tp:taxon-name-part><tp:taxon-name-part taxon-name-part-type="species" reg="papillaris">papillaris</tp:taxon-name-part></tp:taxon-name></italic> (TNS-F-81272) by 91% MLBS and 0.98 BIPP (Fig. <xref ref-type="fig" rid="F1">1</xref>). <italic><tp:taxon-name><tp:taxon-name-part taxon-name-part-type="genus" reg="Erioscyphella">Erioscyphella</tp:taxon-name-part><tp:taxon-name-part taxon-name-part-type="species" reg="tengyueica">tengyueica</tp:taxon-name-part></tp:taxon-name></italic> differs from <italic><tp:taxon-name><tp:taxon-name-part taxon-name-part-type="genus" reg="Erioscyphella">E.</tp:taxon-name-part><tp:taxon-name-part taxon-name-part-type="species" reg="papillaris">papillaris</tp:taxon-name-part></tp:taxon-name></italic> by having aseptate ascospores and aseptate paraphyses, while the latter has septate paraphyses and aseptate or one-septate (rarely two-septate) ascospores. Our species differs from <italic><tp:taxon-name><tp:taxon-name-part taxon-name-part-type="genus" reg="Erioscyphella">E.</tp:taxon-name-part><tp:taxon-name-part taxon-name-part-type="species" reg="otanii">otanii</tp:taxon-name-part></tp:taxon-name></italic> by having longer asci (60–80 µm vs. 34–38.8 µm), longer ascospores (34–38.8 µm vs. 12.3–14.6 µm) and aseptate paraphyses, in contrast to the septate paraphyses of <italic><tp:taxon-name><tp:taxon-name-part taxon-name-part-type="genus" reg="Erioscyphella">E.</tp:taxon-name-part><tp:taxon-name-part taxon-name-part-type="species" reg="otanii">otanii</tp:taxon-name-part></tp:taxon-name></italic> (<xref ref-type="bibr" rid="B49">Tochihara and Hosoya 2022</xref>). Therefore, <italic><tp:taxon-name><tp:taxon-name-part taxon-name-part-type="genus" reg="Erioscyphella">E.</tp:taxon-name-part><tp:taxon-name-part taxon-name-part-type="species" reg="tengyueica">tengyueica</tp:taxon-name-part></tp:taxon-name></italic> is introduced here as a new species.</p></tp:treatment-sec><tp:treatment-sec><!--Section generated to contain objects referenced in tp:taxon-treatment.--><fig id="F1" position="float" orientation="portrait"><object-id xmlns:xlink="http://www.w3.org/1999/xlink" content-type="doi" xlink:type="simple">10.3897/mycokeys.114.138647.figure1</object-id><object-id xmlns:xlink="http://www.w3.org/1999/xlink" content-type="arpha" xlink:type="simple">735A7DDC-2A91-50A8-A20F-27251BB7E51E</object-id><label>Figure 1.</label><caption><p>The Maximum Likelihood tree based on the combined LSU, ITS, mtSSU and <italic>RPB</italic>2 sequence data for <italic><tp:taxon-name><tp:taxon-name-part taxon-name-part-type="genus" reg="Erioscyphella">Erioscyphella</tp:taxon-name-part></tp:taxon-name></italic>. <italic><tp:taxon-name><tp:taxon-name-part taxon-name-part-type="genus" reg="Capitotricha">Capitotricha</tp:taxon-name-part><tp:taxon-name-part taxon-name-part-type="species" reg="bicolor">bicolor</tp:taxon-name-part></tp:taxon-name></italic> (TNS-F-65670), <italic><tp:taxon-name><tp:taxon-name-part taxon-name-part-type="genus" reg="Capitotricha">C.</tp:taxon-name-part><tp:taxon-name-part taxon-name-part-type="species" reg="rubi">rubi</tp:taxon-name-part></tp:taxon-name></italic> (TNS-F-65752), <italic><tp:taxon-name><tp:taxon-name-part taxon-name-part-type="genus" reg="Lachnellula">Lachnellula</tp:taxon-name-part><tp:taxon-name-part taxon-name-part-type="species" reg="calyciformis">calyciformis</tp:taxon-name-part></tp:taxon-name></italic> (TNS-F-81248), <italic><tp:taxon-name><tp:taxon-name-part taxon-name-part-type="genus" reg="Lachnellula">L.</tp:taxon-name-part><tp:taxon-name-part taxon-name-part-type="species" reg="suecica">suecica</tp:taxon-name-part></tp:taxon-name></italic> (TNS-F-16529) and <italic><tp:taxon-name><tp:taxon-name-part taxon-name-part-type="genus" reg="Neodasyscypha">Neodasyscypha</tp:taxon-name-part><tp:taxon-name-part taxon-name-part-type="species" reg="cerina">cerina</tp:taxon-name-part></tp:taxon-name></italic> (TNS-F-65625) are used as the outgroup taxa. The <abbrev xmlns:xlink="http://www.w3.org/1999/xlink" xlink:title="maximum likelihood bootstrap" id="ABBRID0EPXAI" xlink:type="simple">MLBP</abbrev> ≥ 70% and <abbrev xmlns:xlink="http://www.w3.org/1999/xlink" xlink:title="Bayesian posterior probabilities" id="ABBRID0ETXAI" xlink:type="simple">BPP</abbrev> ≥ 0.90 are shown at the nodes as <abbrev xmlns:xlink="http://www.w3.org/1999/xlink" xlink:title="maximum likelihood bootstrap" id="ABBRID0EXXAI" xlink:type="simple">MLBP</abbrev>/<abbrev xmlns:xlink="http://www.w3.org/1999/xlink" xlink:title="Bayesian posterior probabilities" id="ABBRID0E2XAI" xlink:type="simple">BPP</abbrev>. MLBS &lt; 70% and <abbrev xmlns:xlink="http://www.w3.org/1999/xlink" xlink:title="Bayesian posterior probabilities" id="ABBRID0E6XAI" xlink:type="simple">BPP</abbrev> &lt; 0.90 are expressed as a hyphen (“-”). Names with (T) indicate type specimens. Names in red indicate new species.</p></caption><graphic xmlns:xlink="http://www.w3.org/1999/xlink" xlink:href="mycokeys-114-029-g001.jpg" position="float" orientation="portrait" xlink:type="simple" id="oo_1251701.jpg"><uri content-type="original_file" xlink:type="simple">https://binary.pensoft.net/fig/1251701</uri></graphic></fig></tp:treatment-sec><ref-list><ref id="B49"><mixed-citation xmlns:xlink="http://www.w3.org/1999/xlink" xlink:type="simple"><person-group><name name-style="western"><surname>Tochihara</surname><given-names>Y</given-names></name><name name-style="western"><surname>Hosoya</surname><given-names>T</given-names></name></person-group> (<year>2022</year>) <article-title>Examination of the generic concept and species boundaries of the genus <italic><tp:taxon-name><tp:taxon-name-part taxon-name-part-type="genus">Erioscyphella</tp:taxon-name-part></tp:taxon-name></italic> (<tp:taxon-name><tp:taxon-name-part taxon-name-part-type="family">Lachnaceae</tp:taxon-name-part></tp:taxon-name>, <tp:taxon-name><tp:taxon-name-part taxon-name-part-type="order">Helotiales</tp:taxon-name-part></tp:taxon-name>, <tp:taxon-name><tp:taxon-name-part taxon-name-part-type="phylum">Ascomycota</tp:taxon-name-part></tp:taxon-name>) with the proposal of new species and new combinations based on the Japanese materials.</article-title><source>MycoKeys</source><volume>87</volume>: <fpage>1</fpage>–<lpage>52</lpage>. <ext-link xlink:href="10.3897/mycokeys.87.73082" ext-link-type="doi" xlink:type="simple">https://doi.org/10.3897/mycokeys.87.73082</ext-link></mixed-citation></ref></ref-list></tp:taxon-treatment>
